# Supplementary material for: Unraveling the Diverse Profile of N-Acyl Homoserine Lactone Signals and Their Role in the Regulation of Biofilm Formation in Porphyra haitanensis-Associated Pseudoalteromonas galatheae
Source: Microorganisms. 2023 Sep 4;11(9):2228. doi: 10.3390/microorganisms11092228 (PMC10537045; doi:10.3390/microorganisms11092228)
Supplement: Supplementary file 1 [file microorganisms-11-02228-s001.zip]

Archive with 1 entries (1 files):
- microorganisms-2551662-supplementary.pdf
